# Supplementary material for: Porphyromonas gingivalis Lipopolysaccharides Promote Proliferation and Migration of Human Vascular Smooth Muscle Cells through the MAPK/TLR4 Pathway
Source: Int J Mol Sci. 2022 Dec 21;24(1):125. doi: 10.3390/ijms24010125 (PMC9820797; doi:10.3390/ijms24010125)
Supplement: Supplementary file 1 [file ijms-24-00125-s001.zip]

Archive with 1 entries (1 files):
- supplemental figure.pdf
